# Supplementary material for: Yi-Shen-Hua-Shi granules inhibit diabetic nephropathy by ameliorating podocyte injury induced by macrophage-derived exosomes
Source: Front Pharmacol. 2022 Nov 25;13:962606. doi: 10.3389/fphar.2022.962606 (PMC9732029; doi:10.3389/fphar.2022.962606)
Supplement: Supplementary file 2 [file DataSheet3.ZIP]

Archive with 78 entries (66 files):
- original data FIG4-7/
- original data FIG4-7/Fig4A CCK8/
- original data FIG4-7/Fig4A CCK8/CCK-8.pzfx
- original data FIG4-7/Fig4A CCK8/cck8.xlsx
- original data FIG4-7/Fig4B-C caspase3剪切/
- original data FIG4-7/Fig4B-C caspase3剪切/caspase3-marker.tif
- original data FIG4-7/Fig4B-C caspase3剪切/Cleaved.jpg
- original data FIG4-7/Fig4B-C caspase3剪切/GAPDH-marker.tif
- original data FIG4-7/Fig4B-C caspase3剪切/PRO.jpg
- original data FIG4-7/Fig4B-C caspase3剪切/灰度.pzfx
- original data FIG4-7/Fig4B-C caspase3剪切/灰度分析.xlsx
- original data FIG4-7/Fig4D-E apoptosis/
- original data FIG4-7/Fig4D-E apoptosis/1-1.jpg
- original data FIG4-7/Fig4D-E apoptosis/1-2.jpg
- original data FIG4-7/Fig4D-E apoptosis/1-3.jpg
- original data FIG4-7/Fig4D-E apoptosis/2-1.jpg
- original data FIG4-7/Fig4D-E apoptosis/2-2.jpg
- original data FIG4-7/Fig4D-E apoptosis/2-3.jpg
- original data FIG4-7/Fig4D-E apoptosis/3-1.jpg
- original data FIG4-7/Fig4D-E apoptosis/3-2.jpg
- original data FIG4-7/Fig4D-E apoptosis/3-3.jpg
- original data FIG4-7/Fig4D-E apoptosis/4-1.jpg
- original data FIG4-7/Fig4D-E apoptosis/4-2.jpg
- original data FIG4-7/Fig4D-E apoptosis/4-3.jpg
- original data FIG4-7/Fig4D-E apoptosis/凋亡.pzfx
- original data FIG4-7/Fig4D-E apoptosis/凋亡统计.xlsx
- original data FIG4-7/Fig5A-C rt-pcr-mir/
- original data FIG4-7/Fig5A-C rt-pcr-mir/mir-.jpg
- original data FIG4-7/Fig5A-C rt-pcr-mir/mir.jpg
- original data FIG4-7/Fig5A-C rt-pcr-mir/rt-pcr.pzfx
- original data FIG4-7/Fig5A-C rt-pcr-mir/rt-pcr.xlsx
- original data FIG4-7/Fig5D RT-PCR-miR/
- original data FIG4-7/Fig5D RT-PCR-miR/1.jpg
- original data FIG4-7/Fig5D RT-PCR-miR/2.jpg
- original data FIG4-7/Fig5D RT-PCR-miR/miR-21a-5p.pzfx
- original data FIG4-7/Fig5D RT-PCR-miR/miR-21a-5p.xlsx
- original data FIG4-7/Fig6A RT-PCR-miR/
- original data FIG4-7/Fig6A RT-PCR-miR/1.jpg
- original data FIG4-7/Fig6A RT-PCR-miR/2.jpg
- original data FIG4-7/Fig6A RT-PCR-miR/miR-21a-5p.pzfx
- original data FIG4-7/Fig6A RT-PCR-miR/miR-21a-5p.xlsx
- original data FIG4-7/Fig6B cck8/
- original data FIG4-7/Fig6B cck8/CCK-8.pzfx
- original data FIG4-7/Fig6B cck8/cck8.xlsx
- original data FIG4-7/Fig6C-D caspase3剪切/
- original data FIG4-7/Fig6C-D caspase3剪切/caspase3-marker.tif
- original data FIG4-7/Fig6C-D caspase3剪切/caspase3剪切.pzfx
- original data FIG4-7/Fig6C-D caspase3剪切/GAPDH-marker.tif
- original data FIG4-7/Fig6C-D caspase3剪切/灰度分析.xlsx
- original data FIG4-7/Fig7A-B flow files/
- original data FIG4-7/Fig7A-B flow files/1-1.jpg
- original data FIG4-7/Fig7A-B flow files/1-2.jpg
- original data FIG4-7/Fig7A-B flow files/1-3.jpg
- original data FIG4-7/Fig7A-B flow files/2-1.jpg
- original data FIG4-7/Fig7A-B flow files/2-2.jpg
- original data FIG4-7/Fig7A-B flow files/2-3.jpg
- original data FIG4-7/Fig7A-B flow files/M1极化.pzfx
- original data FIG4-7/Fig7A-B flow files/统计.xlsx
- original data FIG4-7/Fig7C RT-PCR-miR/
- original data FIG4-7/Fig7C RT-PCR-miR/1-1.jpg
- original data FIG4-7/Fig7C RT-PCR-miR/1.jpg
- original data FIG4-7/Fig7C RT-PCR-miR/miR-21a-5p.pzfx
- original data FIG4-7/Fig7C RT-PCR-miR/miR-21a-5p.xlsx
- original data FIG4-7/Fig7D-E flow files/
- original data FIG4-7/Fig7D-E flow files/1-1.jpg
- original data FIG4-7/Fig7D-E flow files/1-2 .jpg
- original data FIG4-7/Fig7D-E flow files/1-3 .jpg
- original data FIG4-7/Fig7D-E flow files/2-1.jpg
- original data FIG4-7/Fig7D-E flow files/2-2 .jpg
- original data FIG4-7/Fig7D-E flow files/2-3.jpg
- original data FIG4-7/Fig7D-E flow files/3-1.jpg
- original data FIG4-7/Fig7D-E flow files/3-2.jpg
- original data FIG4-7/Fig7D-E flow files/3-3.jpg
- original data FIG4-7/Fig7D-E flow files/4-1.jpg
- original data FIG4-7/Fig7D-E flow files/4-2 .jpg
- original data FIG4-7/Fig7D-E flow files/4-3.jpg
- original data FIG4-7/Fig7D-E flow files/流式.pzfx
- original data FIG4-7/Fig7D-E flow files/统计.xlsx
