# Supplementary material for: Yi-Shen-Hua-Shi granules inhibit diabetic nephropathy by ameliorating podocyte injury induced by macrophage-derived exosomes
Source: Front Pharmacol. 2022 Nov 25;13:962606. doi: 10.3389/fphar.2022.962606 (PMC9732029; doi:10.3389/fphar.2022.962606)
Supplement: Supplementary file 2 [file DataSheet3.ZIP › original data FIG4-7/Fig4A CCK8/cck8.xlsx]

## Sheet: Sheet1
							OD450
									24H			MEAN	SD
							1	1.234	1.595	1.497		1.442	0.186679		1.234	1.595	1.497	1.01	0.968	0.854	0.76	0.665	0.596	1.112	0.957	0.926
							2	1.01	0.968	0.854		0.944	0.0807217		1.897	2.17	1.903	1.203	1.119	1.329	0.896	0.936	0.879	1.234	1.339	1.471
							3	0.76	0.665	0.596		0.673667	0.0823428		2.518	2.575	2.607	1.46	1.572	1.754	0.808	0.779	0.808	1.564	1.697	1.449
							4	1.112	0.957	0.926		0.998333	0.0996511
									48H
							1	1.897	2.17	1.903		1.99	0.155913
							2	1.203	1.119	1.329		1.217	0.105698
							3	0.896	0.936	0.879		0.903667	0.0292632
							4	1.234	1.339	1.471		1.348	0.118756
									72H
							1	2.518	2.575	2.607		2.56667	0.0450814
							2	1.46	1.572	1.754		1.59533	0.148382
							3	0.808	0.779	0.808		0.798333	0.0167432
							4	1.564	1.697	1.449		1.57	0.124109
