# Supplementary material for: Yi-Shen-Hua-Shi granules inhibit diabetic nephropathy by ameliorating podocyte injury induced by macrophage-derived exosomes
Source: Front Pharmacol. 2022 Nov 25;13:962606. doi: 10.3389/fphar.2022.962606 (PMC9732029; doi:10.3389/fphar.2022.962606)
Supplement: Supplementary file 2 [file DataSheet3.ZIP › original data FIG4-7/Fig4B-C caspase3剪切/灰度分析.xlsx]

## Sheet: 2.4.4
2
				pro caspase3			cleaved caspase3			GAPDH
			1	36563.2	33586.6	34713.8	9165.97	8670.49	8141.35	32355.2	33325.1	34231.6
			2	34277.3	34030	32902.8	16579.4	15794.5	18842.1	30553.2	29989.7	33681.3
			3	35322.5	35171.5	30658.2	26124.1	31148.7	27659.2	26307.3	30858.4	34943
			4	35176	36208.7	34879.1	23796.6	21762.2	19309.8	31442.7	33357.4	34959.6
				pro caspase3/GAPDH			cleaved caspase3/GAPDH
				1.13006	1.00785	1.01409	0.283293	0.260179	0.237831
				1.12189	1.13473	0.976886	0.54264	0.526666	0.559423
				1.34269	1.13977	0.877378	0.993037	1.00941	0.791553
				1.11873	1.08548	0.997698	0.756825	0.652395	0.552345
