# Supplementary material for: Yi-Shen-Hua-Shi granules inhibit diabetic nephropathy by ameliorating podocyte injury induced by macrophage-derived exosomes
Source: Front Pharmacol. 2022 Nov 25;13:962606. doi: 10.3389/fphar.2022.962606 (PMC9732029; doi:10.3389/fphar.2022.962606)
Supplement: Supplementary file 2 [file DataSheet3.ZIP › original data FIG4-7/Fig4D-E apoptosis/凋亡统计.xlsx]

## Sheet: Sheet1
									凋亡
	1	0.92	1.08	96.65	1.35		100		2.43
		0.87	0.95	96.92	1.26		100		2.21
		0.64	1.31	96.58	1.47		100		2.78
	2	0.86	3.28	93.27	2.59		100		5.87
		0.74	4.26	92.33	2.77		100.1		7.03
		0.51	4.81	91.63	3.05		100		7.86
	3	0.63	12.76	79.08	7.53		100		20.29
		0.96	10.84	80.01	8.19		100		19.03
		0.75	11.32	79.66	8.27		100		19.59
	4	0.89	6.62	88.78	3.71		100		10.33
		1.03	5.86	87.07	6.04		100		11.9
		0.88	7.25	86.94	4.93		100		12.18
