# Supplementary material for: Yi-Shen-Hua-Shi granules inhibit diabetic nephropathy by ameliorating podocyte injury induced by macrophage-derived exosomes
Source: Front Pharmacol. 2022 Nov 25;13:962606. doi: 10.3389/fphar.2022.962606 (PMC9732029; doi:10.3389/fphar.2022.962606)
Supplement: Supplementary file 2 [file DataSheet3.ZIP › original data FIG4-7/Fig5A-C rt-pcr-mir/rt-pcr.xlsx]

## Sheet: MIR
		NG+RAW264.7+对照血清	HG+RAW264.7+对照血清	HG+RAW264.7+含药血清
	miR-125a	27.32	29.07	27.51
		27.04	29.59	27.53
		27.31	29.54	27.48
	miR-148-3p	22.65	22.96	21.88
		22.37	22.85	21.83
		22.3	23.33	21.86
	miR-21a-5p	21.88	20.42	20.04
		21.74	20.25	20.23
		21.83	20.31	20.21
	U6	15.35	16	15.07
		15.83	15.84	14.79
		15.83	16.35	15.07
		15.67	16.0633	14.9767
miR-125a	11.5533	11.65	13.0067	12.5333
		11.37	13.5267	12.5533
		11.64	13.4767	12.5033
miR-148-3p	6.77	6.98	6.89667	6.90333
		6.7	6.78667	6.85333
		6.63	7.26667	6.88333
miR-21a-5p	6.14667	6.21	4.35667	5.06333
		6.07	4.18667	5.25333
		6.16	4.24667	5.23333
	miR-125a	0.0966667	1.45333	0.98
		-0.183333	1.97333	1
		0.0866667	1.92333	0.95
	miR-148-3p	0.21	0.126667	0.133333
		-0.07	0.0166667	0.0833333
		-0.14	0.496667	0.113333
	miR-21a-5p	0.0633333	-1.79	-1.08333
		-0.0766667	-1.96	-0.893333
		0.0133333	-1.9	-0.913333
	miR-125a	0.935191	0.365177	0.50698
		1.1355	0.254664	0.5
		0.941696	0.263645	0.517632
	miR-148-3p	0.864537	0.915945	0.911722
		1.04972	0.988514	0.943874
		1.10191	0.708742	0.92445
	miR-21a-5p	0.95705	3.45815	2.11893
		1.05458	3.89062	1.85746
		0.990801	3.73213	1.88339
	miR-125a	0.935191	0.365177	0.50698
		1.1355	0.254664	0.5
		0.941696	0.263645	0.517632
	miR-148-3p	0.864537	0.915945	0.911722
		1.04972	0.988514	0.943874
		1.10191	0.708742	0.92445
	miR-21a-5p	0.95705	3.45815	2.11893
		1.05458	3.89062	1.85746
		0.990801	3.73213	1.88339
	miR-125a	0.935191	1.1355	0.941696
		0.365177	0.254664	0.263645
		0.50698	0.5	0.517632
	miR-148-3p	0.864537	1.04972	1.10191
		0.915945	0.988514	0.708742
		0.911722	0.943874	0.92445
	miR-21a-5p	0.95705	1.05458	0.990801
		3.45815	3.89062	3.73213
		2.11893	1.85746	1.88339
