# Supplementary material for: Yi-Shen-Hua-Shi granules inhibit diabetic nephropathy by ameliorating podocyte injury induced by macrophage-derived exosomes
Source: Front Pharmacol. 2022 Nov 25;13:962606. doi: 10.3389/fphar.2022.962606 (PMC9732029; doi:10.3389/fphar.2022.962606)
Supplement: Supplementary file 2 [file DataSheet3.ZIP › original data FIG4-7/Fig5D RT-PCR-miR/miR-21a-5p.xlsx]

## Sheet: miR-X
		1	2	3	4
	miR-21a-5p	28.04	27.34	25.54	24.94
		28.07	27.04	25.43	24.86
		27.71	26.98	25.32	24.54
	u6	19.22	18.79	18.11	17.26
		19.14	18.63	18.41	17.09
		18.46	18.92	18.28	17.11
		18.94	18.78	18.2667	17.1533
	miR-21a-5p	9.1	8.56	7.27333	7.78667
		9.13	8.26	7.16333	7.70667
		8.77	8.2	7.05333	7.38667
		9
	miR-21a-5p	0.1	-0.44	-1.72667	-1.21333
		0.13	-0.74	-1.83667	-1.29333
		-0.23	-0.8	-1.94667	-1.61333
	miR-21a-5p	0.933033	1.3566	3.30962	2.31873
		0.913831	1.67018	3.57184	2.45094
		1.17283	1.7411	3.85483	3.05958
		0.933033	1.3566	3.30962	2.31873
		0.913831	1.67018	3.57184	2.45094
		1.17283	1.7411	3.85483	3.05958
