# Supplementary material for: Yi-Shen-Hua-Shi granules inhibit diabetic nephropathy by ameliorating podocyte injury induced by macrophage-derived exosomes
Source: Front Pharmacol. 2022 Nov 25;13:962606. doi: 10.3389/fphar.2022.962606 (PMC9732029; doi:10.3389/fphar.2022.962606)
Supplement: Supplementary file 2 [file DataSheet3.ZIP › original data FIG4-7/Fig6A RT-PCR-miR/miR-21a-5p.xlsx]

## Sheet: miR-X
	miRNA mimics NC	miR-X mimics
miR-X	25.94	26.38
	26.5	26.13
	26.21	26.7
U6	17.69	19.43
	17.01	20.04
	18.04	20.71
	17.58	20.06
miR-X	8.36	6.32
	8.92	6.07
	8.63	6.64
	8.63667
miR-X	-0.276667	-2.31667
	0.283333	-2.56667
	-0.00666667	-1.99667
miR-X	1.21139	4.9818
	0.82169	5.92439
	1.00463	3.99077
	1.21139	4.9818
	0.82169	5.92439
	1.00463	3.99077
				1.21139	0.82169	1.00463
				4.9818	5.92439	3.99077
