# Supplementary material for: Yi-Shen-Hua-Shi granules inhibit diabetic nephropathy by ameliorating podocyte injury induced by macrophage-derived exosomes
Source: Front Pharmacol. 2022 Nov 25;13:962606. doi: 10.3389/fphar.2022.962606 (PMC9732029; doi:10.3389/fphar.2022.962606)
Supplement: Supplementary file 2 [file DataSheet3.ZIP › original data FIG4-7/Fig6B cck8/cck8.xlsx]

## Sheet: Sheet1
							OD450
									72H			mean	sd
							1	2.418	2.201	2.533		2.384	0.168591
							2	1.16	1.427	1.365		1.31733	0.139737
