# Supplementary material for: Yi-Shen-Hua-Shi granules inhibit diabetic nephropathy by ameliorating podocyte injury induced by macrophage-derived exosomes
Source: Front Pharmacol. 2022 Nov 25;13:962606. doi: 10.3389/fphar.2022.962606 (PMC9732029; doi:10.3389/fphar.2022.962606)
Supplement: Supplementary file 2 [file DataSheet3.ZIP › original data FIG4-7/Fig6C-D caspase3剪切/灰度分析.xlsx]

## Sheet: 2.5.4
		pro caspase3			cleaved caspase3			GAPDH
	1	29180.8	28227.1	26056.9	8026.85	9618.92	11161	46845	43791.6	46429.1
	2	29161.1	28224.3	25897.3	23077.9	27904.2	26335.5	45966.6	49132.2	48218.2
		pro caspase3/GAPDH			cleaved caspase3/GAPDH
		0.622923	0.644577	0.561218	0.171349	0.219652	0.240388
		0.634397	0.574456	0.537086	0.502057	0.567942	0.546173
