# Supplementary material for: Yi-Shen-Hua-Shi granules inhibit diabetic nephropathy by ameliorating podocyte injury induced by macrophage-derived exosomes
Source: Front Pharmacol. 2022 Nov 25;13:962606. doi: 10.3389/fphar.2022.962606 (PMC9732029; doi:10.3389/fphar.2022.962606)
Supplement: Supplementary file 2 [file DataSheet3.ZIP › original data FIG4-7/Fig7C RT-PCR-miR/miR-21a-5p.xlsx]

## Sheet: MIR-X
				RAW264.7	RAW264.7+ rIFN-r (100 ng/mL)
			miR-X	27.23	26.35
				26.55	27.04
				27.19	26.27
			U6	17.32	19.54
				17.69	18.65
				18.14	18.87
				17.7167	19.02
			miR-X	9.51333	7.33
				8.83333	8.02
				9.47333	7.25
				9.27333
			miR-X	0.24	-1.94333
				-0.44	-1.25333
				0.2	-2.02333
			miR-X	0.846745	3.84593
				1.3566	2.38392
				0.870551	4.06522
				0.846745	3.84593
				1.3566	2.38392
				0.870551	4.06522
				0.846745	1.3566	0.870551
				3.84593	2.38392	4.06522
