# Supplementary material for: Yi-Shen-Hua-Shi granules inhibit diabetic nephropathy by ameliorating podocyte injury induced by macrophage-derived exosomes
Source: Front Pharmacol. 2022 Nov 25;13:962606. doi: 10.3389/fphar.2022.962606 (PMC9732029; doi:10.3389/fphar.2022.962606)
Supplement: Supplementary file 2 [file DataSheet3.ZIP › original data FIG4-7/Fig7D-E flow files/统计.xlsx]

## Sheet: Sheet1
	1	2	3
1组	2.46	1.37	3.08
2组	14.77	15.96	13.87
3组	12.98	15.24	14.09
4组	3.66	4.34	4.81
