# Supplementary material for: Yi-Shen-Hua-Shi granules inhibit diabetic nephropathy by ameliorating podocyte injury induced by macrophage-derived exosomes
Source: Front Pharmacol. 2022 Nov 25;13:962606. doi: 10.3389/fphar.2022.962606 (PMC9732029; doi:10.3389/fphar.2022.962606)
Supplement: Supplementary file 4 [file DataSheet4.ZIP]

Archive with 14 entries (12 files):
- original data FIG8(I)/
- original data FIG8(I)/HLA-DR-1/
- original data FIG8(I)/HLA-DR-1/1-1(400倍).tif
- original data FIG8(I)/HLA-DR-1/1-2(400倍)-merge.tif
- original data FIG8(I)/HLA-DR-1/1-2(400倍).tif
- original data FIG8(I)/HLA-DR-1/1-3(400倍).tif
- original data FIG8(I)/HLA-DR-1/1-4(400倍).tif
- original data FIG8(I)/HLA-DR-1/1-5(400倍)-merge.tif
- original data FIG8(I)/HLA-DR-1/1-5(400倍).tif
- original data FIG8(I)/HLA-DR-1/1-6(400倍).tif
- original data FIG8(I)/HLA-DR-1/1-7(400倍).tif
- original data FIG8(I)/HLA-DR-1/1-8(400倍)-merge.tif
- original data FIG8(I)/HLA-DR-1/1-8(400倍).tif
- original data FIG8(I)/HLA-DR-1/1-9(400倍).tif
