# Supplementary material for: Yi-Shen-Hua-Shi granules inhibit diabetic nephropathy by ameliorating podocyte injury induced by macrophage-derived exosomes
Source: Front Pharmacol. 2022 Nov 25;13:962606. doi: 10.3389/fphar.2022.962606 (PMC9732029; doi:10.3389/fphar.2022.962606)
Supplement: Supplementary file 5 [file DataSheet1.ZIP]

Archive with 50 entries (35 files):
- original data FIG1-2/
- original data FIG1-2/Experimental Results - in vivo.pzfx
- original data FIG1-2/Fig1A-B ELISA/
- original data FIG1-2/Fig1A-B ELISA/尿素氮检测实验数据.xlsx
- original data FIG1-2/Fig1A-B ELISA/肌酐检测实验数据.xlsx
- original data FIG1-2/Fig1C Urine protein Elisa/
- original data FIG1-2/Fig1C Urine protein Elisa/2.2.2Urine protein.xls
- original data FIG1-2/Fig2A HE/
- original data FIG1-2/Fig2A HE/1/
- original data FIG1-2/Fig2A HE/1/1.tif
- original data FIG1-2/Fig2A HE/1/2.tif
- original data FIG1-2/Fig2A HE/1/3.tif
- original data FIG1-2/Fig2A HE/2/
- original data FIG1-2/Fig2A HE/2/1.tif
- original data FIG1-2/Fig2A HE/2/2.tif
- original data FIG1-2/Fig2A HE/2/3.tif
- original data FIG1-2/Fig2A HE/3/
- original data FIG1-2/Fig2A HE/3/1.tif
- original data FIG1-2/Fig2A HE/3/2.tif
- original data FIG1-2/Fig2A HE/3/3.tif
- original data FIG1-2/Fig2A HE/4/
- original data FIG1-2/Fig2A HE/4/1.tif
- original data FIG1-2/Fig2A HE/4/2.tif
- original data FIG1-2/Fig2A HE/4/3.tif
- original data FIG1-2/Fig2A HE/5/
- original data FIG1-2/Fig2A HE/5/1.tif
- original data FIG1-2/Fig2A HE/5/2.tif
- original data FIG1-2/Fig2A HE/5/3.tif
- original data FIG1-2/Fig2B tunel/
- original data FIG1-2/Fig2B tunel/1/
- original data FIG1-2/Fig2B tunel/1/1.tif
- original data FIG1-2/Fig2B tunel/1/2.tif
- original data FIG1-2/Fig2B tunel/1/3.tif
- original data FIG1-2/Fig2B tunel/2/
- original data FIG1-2/Fig2B tunel/2/1.tif
- original data FIG1-2/Fig2B tunel/2/2.tif
- original data FIG1-2/Fig2B tunel/2/3.tif
- original data FIG1-2/Fig2B tunel/3/
- original data FIG1-2/Fig2B tunel/3/1.tif
- original data FIG1-2/Fig2B tunel/3/2.tif
- original data FIG1-2/Fig2B tunel/3/3.tif
- original data FIG1-2/Fig2B tunel/4/
- original data FIG1-2/Fig2B tunel/4/1.tif
- original data FIG1-2/Fig2B tunel/4/2.tif
- original data FIG1-2/Fig2B tunel/4/3.tif
- original data FIG1-2/Fig2B tunel/5/
- original data FIG1-2/Fig2B tunel/5/1.tif
- original data FIG1-2/Fig2B tunel/5/2.tif
- original data FIG1-2/Fig2B tunel/5/3.tif
- original data FIG1-2/Fig2B tunel/tunel.xlsx
