# Supplementary material for: Yi-Shen-Hua-Shi granules inhibit diabetic nephropathy by ameliorating podocyte injury induced by macrophage-derived exosomes
Source: Front Pharmacol. 2022 Nov 25;13:962606. doi: 10.3389/fphar.2022.962606 (PMC9732029; doi:10.3389/fphar.2022.962606)
Supplement: Supplementary file 5 [file DataSheet1.ZIP › original data FIG1-2/Fig1A-B ELISA/尿素氮检测实验数据.xlsx]

## Sheet: 尿素氮
	样本号	测定OD值	0.0886667	0.371	尿素氮（mmol/L)
	空白管	0.089	0.091	0.086
样品稀释5倍	标准管	0.381	0.371	0.361
db/m组	A1	0.109	0.111	0.115	3.60094	3.95514	4.66352	4.0732
	A2	0.121	0.117	0.116	5.72609	5.01771	4.84061	5.19481
	A3	0.105	0.102	0.103	2.89256	2.36128	2.53837	2.5974
	A4	0.11	0.108	0.109	3.77804	3.42385	3.60094	3.60094
	A5	0.104	0.106	0.103	2.71547	3.06966	2.53837	2.7745
db/db组	B1	0.153	0.154	0.157	11.3932	11.5702	12.1015	11.6883
	B2	0.149	0.151	0.147	10.6848	11.039	10.3306	10.6848
	B3	0.175	0.169	0.172	15.2893	14.2267	14.758	14.758
	B4	0.153	0.157	0.159	11.3932	12.1015	12.4557	11.9835
	B5	0.162	0.159	0.161	12.987	12.4557	12.8099	12.7509
db/db小鼠+益肾化湿颗粒（低剂量）组	C1	0.154	0.155	0.158	11.5702	11.7473	12.2786	11.8654
	C2	0.139	0.141	0.138	8.91381	9.268	8.73672	8.97285
	C3	0.145	0.141	0.142	9.97639	9.268	9.4451	9.56316
	C4	0.135	0.134	0.141	8.20543	8.02834	9.268	8.50059
	C5	0.133	0.131	0.137	7.85124	7.49705	8.55962	7.9693
db/db小鼠+益肾化湿颗粒（中剂量）组	D1	0.122	0.129	0.133	5.90319	7.14286	7.85124	6.96576
	D2	0.132	0.134	0.131	7.67414	8.02834	7.49705	7.73318
	D3	0.123	0.124	0.129	6.08028	6.25738	7.14286	6.49351
	D4	0.141	0.138	0.142	9.268	8.73672	9.4451	9.14994
	D5	0.138	0.142	0.137	8.73672	9.4451	8.55962	8.91381
db/db小鼠+益肾化湿颗粒（高剂量）组	E1	0.129	0.126	0.121	7.14286	6.61157	5.72609	6.49351
	E2	0.123	0.127	0.125	6.08028	6.78867	6.43447	6.43447
	E3	0.111	0.118	0.119	3.95514	5.19481	5.3719	4.84061
	E4	0.121	0.125	0.12	5.72609	6.43447	5.549	5.90319
	E5	0.119	0.116	0.113	5.3719	4.84061	4.30933	4.84061
