# Supplementary material for: Yi-Shen-Hua-Shi granules inhibit diabetic nephropathy by ameliorating podocyte injury induced by macrophage-derived exosomes
Source: Front Pharmacol. 2022 Nov 25;13:962606. doi: 10.3389/fphar.2022.962606 (PMC9732029; doi:10.3389/fphar.2022.962606)
Supplement: Supplementary file 5 [file DataSheet1.ZIP › original data FIG1-2/Fig1A-B ELISA/肌酐检测实验数据.xlsx]

## Sheet: Sheet1
	样本号	测定OD值	0.102667	0.371333	肌酐酸（umol/L)
	空白管	0.11	0.093	0.105
	标准管	0.371	0.372	0.371
db/m组	A1	0.141	0.138	0.135	78.4739	72.3325	66.1911	72.3325
	A2	0.143	0.141	0.151	82.5682	78.4739	98.9454	86.6625
	A3	0.137	0.139	0.136	70.2854	74.3797	68.2382	70.9677
	A4	0.136	0.142	0.141	68.2382	80.5211	78.4739	75.7444
	A5	0.142	0.137	0.135	80.5211	70.2854	66.1911	72.3325
db/db组	B1	0.191	0.188	0.186	180.831	174.69	170.596	175.372
	B2	0.168	0.189	0.179	133.747	176.737	156.266	155.583
	B3	0.181	0.185	0.192	160.36	168.548	182.878	170.596
	B4	0.188	0.191	0.193	174.69	180.831	184.926	180.149
	B5	0.167	0.173	0.178	131.7	143.983	154.218	143.3
db/db小鼠+益肾化湿颗粒（低剂量）组	C1	0.159	0.161	0.152	115.323	119.417	100.993	111.911
	C2	0.165	0.167	0.162	127.605	131.7	121.464	126.923
	C3	0.172	0.173	0.176	141.935	143.983	150.124	145.347
	C4	0.179	0.18	0.175	156.266	158.313	148.077	154.218
	C5	0.185	0.182	0.179	168.548	162.407	156.266	162.407
db/db小鼠+益肾化湿颗粒（中剂量）组	D1	0.162	0.169	0.163	121.464	135.794	123.511	126.923
	D2	0.152	0.155	0.157	100.993	107.134	111.228	106.452
	D3	0.147	0.149	0.152	90.7568	94.8511	100.993	95.5335
	D4	0.171	0.168	0.166	139.888	133.747	129.653	134.429
	D5	0.162	0.168	0.164	121.464	133.747	125.558	126.923
db/db小鼠+益肾化湿颗粒（高剂量）组	E1	0.139	0.146	0.151	74.3797	88.7097	98.9454	87.3449
	E2	0.143	0.147	0.146	82.5682	90.7568	88.7097	87.3449
	E3	0.141	0.137	0.135	78.4739	70.2854	66.1911	71.6501
	E4	0.157	0.158	0.161	111.228	113.275	119.417	114.64
	E5	0.147	0.152	0.151	90.7568	100.993	98.9454	96.8983
