# Supplementary material for: Yi-Shen-Hua-Shi granules inhibit diabetic nephropathy by ameliorating podocyte injury induced by macrophage-derived exosomes
Source: Front Pharmacol. 2022 Nov 25;13:962606. doi: 10.3389/fphar.2022.962606 (PMC9732029; doi:10.3389/fphar.2022.962606)
Supplement: Supplementary file 5 [file DataSheet1.ZIP › original data FIG1-2/Fig1C Urine protein Elisa/2.2.2Urine protein.xls]

## Sheet: Sheet1
标曲
0.181	0.189	0.199	0.251	0.311	0.388	0.462	0.572
0	0.025	0.05	0.1	0.2	0.3	0.4	0.5
0	0.008	0.018	0.07	0.13	0.207	0.281	0.391
											Control组	db	low	middle	high	Control组	db	low	middle	high	Control组	db	low	middle	high
OD值						Control组	db	low	middle	high	mg/ml	mg/ml	mg/ml			ug/24h	ug/24h	uyg/24h
1	0.238	0.183	0.188	0.189	0.179	0.057	0.002	0.007	0.008	-0.002	0.0911933	0.0195414	0.0260552	0.027358	0.0143304	110.344	162.585	211.308	222.968	104.325	108.242	155.359	193.699	198.194	120.132
	0.231	0.182	0.183	0.186	0.181	0.05	0.001	0.002	0.005	0	0.082074	0.0182387	0.0195414	0.0234497	0.0169359	99.3095	151.746	158.481	191.115	123.293
	0.241	0.182	0.188	0.185	0.182	0.06	0.001	0.007	0.004	0.001	0.0951016	0.0182387	0.0260552	0.022147	0.0182387	115.073	151.746	211.308	180.498	132.777
2	0.226	0.187	0.185	0.183	0.184	0.045	0.006	0.004	0.002	0.003	0.0755602	0.0247525	0.022147	0.0195414	0.0208442	100.495	227.475	172.303	142.262	149.036	94.7195	215.503	165.546	139.1	142.826
	0.223	0.186	0.184	0.183	0.183	0.042	0.005	0.003	0.002	0.002	0.0716519	0.0234497	0.0208442	0.0195414	0.0195414	95.297	215.503	162.168	142.262	139.721
	0.219	0.185	0.184	0.182	0.183	0.038	0.004	0.003	0.001	0.002	0.0664409	0.022147	0.0208442	0.0182387	0.0195414	88.3663	203.53	162.168	132.777	139.721
3	0.229	0.185	0.189	0.188	0.182	0.048	0.004	0.008	0.007	0.001	0.0794685	0.022147	0.027358	0.0260552	0.0182387	92.9781	184.484	224.062	189.161	122.564	95.5185	162.78	216.949	173.398	128.4
	0.231	0.182	0.187	0.186	0.182	0.05	0.001	0.006	0.005	0.001	0.082074	0.0182387	0.0247525	0.0234497	0.0182387	96.0266	151.928	202.723	170.245	122.564
	0.232	0.182	0.189	0.185	0.184	0.051	0.001	0.008	0.004	0.003	0.0833768	0.0182387	0.027358	0.022147	0.0208442	97.5508	151.928	224.062	160.787	140.073
4	0.227	0.189	0.185	0.184	0.186	0.046	0.008	0.004	0.003	0.005	0.0768629	0.027358	0.022147	0.0208442	0.0234497	83.7806	213.119	182.934	169.046	170.948	80.4673	206.353	179.347	162.003	164.617
	0.226	0.187	0.184	0.183	0.185	0.045	0.006	0.003	0.002	0.004	0.0755602	0.0247525	0.0208442	0.0195414	0.022147	82.3606	192.822	172.173	158.481	161.451
	0.221	0.189	0.185	0.183	0.185	0.04	0.008	0.004	0.002	0.004	0.0690464	0.027358	0.022147	0.0195414	0.022147	75.2606	213.119	182.934	158.481	161.451
5	0.215	0.183	0.186	0.182	0.184	0.034	0.002	0.005	0.001	0.003	0.0612298	0.0195414	0.0234497	0.0182387	0.0208442	78.3742	158.676	192.053	138.067	127.775	72.8157	155.15	195.61	141.354	135.761
	0.211	0.182	0.186	0.183	0.183	0.03	0.001	0.005	0.002	0.002	0.0560188	0.0182387	0.0234497	0.0195414	0.0195414	71.704	148.098	192.053	147.929	119.789
	0.209	0.183	0.187	0.182	0.188	0.028	0.002	0.006	0.001	0.007	0.0534132	0.0195414	0.0247525	0.0182387	0.0260552	68.3689	158.676	202.723	138.067	159.719
尿量mL	Control组	db	low	middle	high
1	1.21	8.32	8.11	8.15	6.93
2	1.33	9.19	7.78	7.28	7.15
3	1.17	8.33	8.19	7.26	6.72
4	1.09	7.79	8.26	8.11	7.29
5	1.28	8.12	8.19	7.57	6.13
