# Supplementary material for: Yi-Shen-Hua-Shi granules inhibit diabetic nephropathy by ameliorating podocyte injury induced by macrophage-derived exosomes
Source: Front Pharmacol. 2022 Nov 25;13:962606. doi: 10.3389/fphar.2022.962606 (PMC9732029; doi:10.3389/fphar.2022.962606)
Supplement: Supplementary file 5 [file DataSheet1.ZIP › original data FIG1-2/Fig2B tunel/tunel.xlsx]

## Sheet: Sheet1
	组别
	1	2	4	0
	2	17	23	19
	3	13	11	16
	4	10	12	13
	5	8	6	9
