# Supplementary material for: Yi-Shen-Hua-Shi granules inhibit diabetic nephropathy by ameliorating podocyte injury induced by macrophage-derived exosomes
Source: Front Pharmacol. 2022 Nov 25;13:962606. doi: 10.3389/fphar.2022.962606 (PMC9732029; doi:10.3389/fphar.2022.962606)
Supplement: Supplementary file 6 [file DataSheet6.ZIP]

Archive with 14 entries (12 files):
- original data FIG8(III)/
- original data FIG8(III)/HLA-DR-3/
- original data FIG8(III)/HLA-DR-3/3-1(400倍).tif
- original data FIG8(III)/HLA-DR-3/3-2(400倍)-merge.tif
- original data FIG8(III)/HLA-DR-3/3-2(400倍).tif
- original data FIG8(III)/HLA-DR-3/3-3(400倍).tif
- original data FIG8(III)/HLA-DR-3/3-4(400倍).tif
- original data FIG8(III)/HLA-DR-3/3-5(400倍)-merge.tif
- original data FIG8(III)/HLA-DR-3/3-5(400倍).tif
- original data FIG8(III)/HLA-DR-3/3-6(400倍).tif
- original data FIG8(III)/HLA-DR-3/3-7(400倍).tif
- original data FIG8(III)/HLA-DR-3/3-8(400倍)-merg.tif
- original data FIG8(III)/HLA-DR-3/3-8(400倍).tif
- original data FIG8(III)/HLA-DR-3/3-9(400倍).tif
