# Supplementary material for: Yi-Shen-Hua-Shi granules inhibit diabetic nephropathy by ameliorating podocyte injury induced by macrophage-derived exosomes
Source: Front Pharmacol. 2022 Nov 25;13:962606. doi: 10.3389/fphar.2022.962606 (PMC9732029; doi:10.3389/fphar.2022.962606)
Supplement: Supplementary file 8 [file DataSheet2.ZIP]

Archive with 26 entries (19 files):
- original data FIG3/
- original data FIG3/Fig3A Exosome electron microscopy/
- original data FIG3/Fig3A Exosome electron microscopy/1/
- original data FIG3/Fig3A Exosome electron microscopy/1/B101.jpg
- original data FIG3/Fig3A Exosome electron microscopy/1/B102.jpg
- original data FIG3/Fig3A Exosome electron microscopy/1/B103.jpg
- original data FIG3/Fig3A Exosome electron microscopy/2/
- original data FIG3/Fig3A Exosome electron microscopy/2/B201.jpg
- original data FIG3/Fig3A Exosome electron microscopy/2/B202.jpg
- original data FIG3/Fig3A Exosome electron microscopy/2/B203.jpg
- original data FIG3/Fig3A Exosome electron microscopy/3/
- original data FIG3/Fig3A Exosome electron microscopy/3/B301.jpg
- original data FIG3/Fig3A Exosome electron microscopy/3/B302.jpg
- original data FIG3/Fig3A Exosome electron microscopy/3/B303.jpg
- original data FIG3/Fig3B Exosomes-WB/
- original data FIG3/Fig3B Exosomes-WB/CD63-marker.tif
- original data FIG3/Fig3B Exosomes-WB/CD63.jpg
- original data FIG3/Fig3B Exosomes-WB/CD81-marker.tif
- original data FIG3/Fig3B Exosomes-WB/CD81.jpg
- original data FIG3/Fig3B Exosomes-WB/CD9-marker.tif
- original data FIG3/Fig3B Exosomes-WB/CD9.jpg
- original data FIG3/Fig3B Exosomes-WB/WB.pzfx
- original data FIG3/Fig3B Exosomes-WB/灰度分析.xlsx
- original data FIG3/Fig3C Exosomes-BCA/
- original data FIG3/Fig3C Exosomes-BCA/BCA.pzfx
- original data FIG3/Fig3C Exosomes-BCA/BCA.xls
