# Supplementary material for: Yi-Shen-Hua-Shi granules inhibit diabetic nephropathy by ameliorating podocyte injury induced by macrophage-derived exosomes
Source: Front Pharmacol. 2022 Nov 25;13:962606. doi: 10.3389/fphar.2022.962606 (PMC9732029; doi:10.3389/fphar.2022.962606)
Supplement: Supplementary file 8 [file DataSheet2.ZIP › original data FIG3/Fig3B Exosomes-WB/灰度分析.xlsx]

## Sheet: 2.3.3
	CD9				CD63				CD81
1	10863	11010.2	11763.8	11212.3	12135.2	10673.6	10565	11124.6	19739.9	18896.1	18592.7	19076.2
2	11600.5	10775.1	12090.6		13580.1	11635.6	12829.6		19519	20314.1	19557.2
3	11440.9	10661.2	12571.7		11555.8	10957	11100.3		17795.3	20083.2	18128.2
归一化
1	96.8841	98.1973	104.919		109.084	95.946	94.9699		103.479	99.0556	97.4653
2	103.462	96.1001	107.833		122.073	104.593	115.327		102.321	106.489	102.521
3	102.039	95.0842	112.124		103.876	98.4936	99.7813		93.285	105.279	95.0304
