# Supplementary material for: Yi-Shen-Hua-Shi granules inhibit diabetic nephropathy by ameliorating podocyte injury induced by macrophage-derived exosomes
Source: Front Pharmacol. 2022 Nov 25;13:962606. doi: 10.3389/fphar.2022.962606 (PMC9732029; doi:10.3389/fphar.2022.962606)
Supplement: Supplementary file 8 [file DataSheet2.ZIP › original data FIG3/Fig3C Exosomes-BCA/BCA.xls]

## Sheet: Sheet1
Measurement count: 1 Filter: 568
	1	2	3	4	5	6	7	8	9	10	11	12
A	0.052	0.049	0.225	0.235	0.331	0.329	0.418	0.425	0.511	0.521	0.626	0.623
B	0.266	0.251	0.249	0.242	0.265	0.236	0.265	0.251	0.262
C
D
E
F
G
H
标准曲线	检测OD值	实际OD值								样品编号	检测OD值	实际OD值	蛋白浓度(mg/ml)
0	0.0505									1	0.266	0.2155	3.67385
0.2	0.23	0.1795									0.251	0.2005	3.36615
0.4	0.33	0.2795									0.249	0.1985	3.32513
0.6	0.4215	0.371								2	0.242	0.1915	3.18154
0.8	0.516	0.4655									0.265	0.2145	3.65333
1	0.6245	0.574									0.236	0.1855	3.05846
										3	0.265	0.2145	3.65333
											0.251	0.2005	3.36615
											0.262	0.2115	3.59179
