# Supplementary material for: Yi-Shen-Hua-Shi granules inhibit diabetic nephropathy by ameliorating podocyte injury induced by macrophage-derived exosomes
Source: Front Pharmacol. 2022 Nov 25;13:962606. doi: 10.3389/fphar.2022.962606 (PMC9732029; doi:10.3389/fphar.2022.962606)
Supplement: Supplementary file 9 [file DataSheet5.ZIP]

Archive with 14 entries (12 files):
- original data FIG8(II)/
- original data FIG8(II)/HLA-DR-2/
- original data FIG8(II)/HLA-DR-2/2-1(400倍).tif
- original data FIG8(II)/HLA-DR-2/2-2(400倍)-merge.tif
- original data FIG8(II)/HLA-DR-2/2-2(400倍).tif
- original data FIG8(II)/HLA-DR-2/2-3(400倍).tif
- original data FIG8(II)/HLA-DR-2/2-4(400倍).tif
- original data FIG8(II)/HLA-DR-2/2-5(400倍)-merge.tif
- original data FIG8(II)/HLA-DR-2/2-5(400倍).tif
- original data FIG8(II)/HLA-DR-2/2-6(400倍).tif
- original data FIG8(II)/HLA-DR-2/2-7(400倍).tif
- original data FIG8(II)/HLA-DR-2/2-8(400倍)-merge.tif
- original data FIG8(II)/HLA-DR-2/2-8(400倍).tif
- original data FIG8(II)/HLA-DR-2/2-9(400倍).tif
