# Supplementary material for: Yi-Shen-Hua-Shi granules inhibit diabetic nephropathy by ameliorating podocyte injury induced by macrophage-derived exosomes
Source: Front Pharmacol. 2022 Nov 25;13:962606. doi: 10.3389/fphar.2022.962606 (PMC9732029; doi:10.3389/fphar.2022.962606)
Supplement: Supplementary file 10 [file DataSheet7.ZIP]

Archive with 13 entries (10 files):
- Supplemental data/
- Supplemental data/Supplemental Fig1A Exosomes-WB/
- Supplemental data/Supplemental Fig1A Exosomes-WB/CD63-marker.tif
- Supplemental data/Supplemental Fig1A Exosomes-WB/cd63.jpg
- Supplemental data/Supplemental Fig1A Exosomes-WB/CD81-marker.tif
- Supplemental data/Supplemental Fig1A Exosomes-WB/cd81.jpg
- Supplemental data/Supplemental Fig1A Exosomes-WB/CD9-marker.tif
- Supplemental data/Supplemental Fig1A Exosomes-WB/cd9.jpg
- Supplemental data/Supplemental Fig1A Exosomes-WB/灰度分析.pzfx
- Supplemental data/Supplemental Fig1A Exosomes-WB/灰度分析.xlsx
- Supplemental data/Supplemental Fig1B Exosomes-BCA/
- Supplemental data/Supplemental Fig1B Exosomes-BCA/bca.pzfx
- Supplemental data/Supplemental Fig1B Exosomes-BCA/BCA.xls
