# Supplementary material for: Yi-Shen-Hua-Shi granules inhibit diabetic nephropathy by ameliorating podocyte injury induced by macrophage-derived exosomes
Source: Front Pharmacol. 2022 Nov 25;13:962606. doi: 10.3389/fphar.2022.962606 (PMC9732029; doi:10.3389/fphar.2022.962606)
Supplement: Supplementary file 10 [file DataSheet7.ZIP › Supplemental data/Supplemental Fig1A Exosomes-WB/灰度分析.xlsx]

## Sheet: 2.6.3.1
			CD9				CD63				CD81
		1	9101.44	10842.8	7899.32	9281.18	9441.83	9123.37	9734.27	9433.16	19466.7	18797.4	18501.8	18922
		2	8705.87	9331.09	9476.09		8992.59	9666.66	8842.3		20155.6	19984	17482.4
		归一化
			98.0634	116.825	85.1111		100.092	96.716	103.192		102.879	99.3417	97.7792
			93.8014	100.538	102.1		95.3296	102.475	93.7364		106.52	105.613	92.3921
