# Supplementary material for: Yi-Shen-Hua-Shi granules inhibit diabetic nephropathy by ameliorating podocyte injury induced by macrophage-derived exosomes
Source: Front Pharmacol. 2022 Nov 25;13:962606. doi: 10.3389/fphar.2022.962606 (PMC9732029; doi:10.3389/fphar.2022.962606)
Supplement: Supplementary file 10 [file DataSheet7.ZIP › Supplemental data/Supplemental Fig1B Exosomes-BCA/BCA.xls]

## Sheet: Sheet1
1.蛋白浓度的测定
Measurement count: 1 Filter: 568
	1	2	3	4	5	6	7	8	9	10	11	12
A	0.052	0.05	0.231	0.23	0.328	0.332	0.419	0.419	0.517	0.522	0.627	0.621
B	0.252	0.249	0.255	0.242	0.259	0.251
C
D
E
F
G
H
标准曲线	检测OD值	实际OD值								样品编号	检测OD值	实际OD值	蛋白浓度(mg/ml)
0	0.051									1	0.252	0.2015	2.46365
0.2	0.2305	0.18									0.249	0.1985	2.40221
0.4	0.33	0.2795									0.255	0.2045	2.52509
0.6	0.419	0.3685								2	0.242	0.1915	2.25886
0.8	0.5195	0.469									0.259	0.2085	2.607
1	0.624	0.5735									0.251	0.2005	2.44317
											2.46365
											2.40221
											2.52509
											2.25886
											2.607
											2.44317
											2.46365	2.40221	2.52509	2.25886	2.607	2.44317
